# Supplementary material for: Evolutionary game analysis of emergency medical supply production capacity reserves in nonprofit organizations: A theoretical perspective
Source: PLoS One. 2026 Apr 10;21(4):e0346435. doi: 10.1371/journal.pone.0346435 (PMC13068275; doi:10.1371/journal.pone.0346435)
Supplement: S1 File — (SourceCode.zip) Contains two files: Sourcecode1 and Sourcecode2. (ZIP) [file pone.0346435.s001.zip]

Archive with 2 entries (2 files):
- Sourcecode2.txt
- Sourcecode1.txt
