# Supplementary material for: Evolutionary game analysis of emergency medical supply production capacity reserves in nonprofit organizations: A theoretical perspective
Source: PLoS One. 2026 Apr 10;21(4):e0346435. doi: 10.1371/journal.pone.0346435 (PMC13068275; doi:10.1371/journal.pone.0346435)
Supplement: S1 File — (SourceCode.zip) Contains two files: Sourcecode1 and Sourcecode2. (ZIP) [file pone.0346435.s001.zip › Sourcecode2.txt]

function dy = buduichenxinxi(t,y,cs)
dy=zeros(2,1);
% k1=0.9;k2=1;h=1;B1=10;k=0.5;N1=2;N2=3;V=0.5;A1=4;A2=2;R=10;pai0=1;C1=5;C2=2;

% k1=0.9;k2=1;h=1;B1=10;k=0.5;N1=2;N2=3;V=0.5;A1=4;A2=2;R=10;pai0=1;C1=9;C2=8;
k1=cs(1);k2=cs(2);h=cs(3);B1=cs(4);k=cs(5);N1=cs(6);N2=cs(7);V=cs(8);A1=cs(9);A2=cs(10);R=cs(11);pai0=cs(12);C1=cs(13);C2=cs(14);
% k1=0.9;k2=1;h=1;B1=10;k=0.5;N1=2;N2=3;V=0.5;A1=4;A2=2;R=10;pai0=1;C1=6;C2=6;
dy(1)=y(1)*(1-y(1))*(y(2)*k1*R+(1-k)*h*B1*y(2)-pai0*y(2)-C1-V*A1-y(2)*N1);
dy(2)=y(2)*(1-y(2))*(y(1)*(pai0+k2*R+k*h*B1-N2)-C2-V*A2);
end


%%To run this code, copy the text into a Matlab run file and execute it.
%x0=[0.5,0.5];[t,y]=ode45(@buduichenxinxi,[0:0.05:5],x0,[],cs);plot(t,y(:,1),'r--','LineWidth',2);hold on;ylabel('probablity', 'FontName','Times New Roman');xlabel('t')
%x0=[0.5,0.5];[t,y]=ode45(@buduichenxinxi,[0:0.05:5],x0,[],cs);plot(t,y(:,1),'b-*','LineWidth',2);hold on;ylabel('probablity', 'FontName','Times New Roman');xlabel('t')
%x0=[0.5,0.5];[t,y]=ode45(@buduichenxinxi,[0:0.05:5],x0,[],cs);plot(t,y(:,1),'gd','LineWidth',2);hold on;ylabel('probablity', 'FontName','Times New Roman');xlabel('t')
%x0=[0.5,0.5];[t,y]=ode45(@buduichenxinxi,[0:0.05:5],x0,[],cs);plot(t,y(:,1),'c+','LineWidth',2);hold on;ylabel('probablity', 'FontName','Times New Roman');xlabel('t')
%(C1+C2)/(k1*R+k*B1*h+k2*R)
%k1=0.9;k2=1;h=1;B1=10;k=0.5;N1=2;N2=3;V=0.5;A1=4;A2=2;R=10;pai0=1;C1=9;C2=8;
%cs=[0.9,1,1,10,0.5,2,3,0.5,4,2,10,0.1,7,8];%
%cs=[0.9,1,1,10,0.5,2,3,0.5,4,2,10,0.1,6.5,5.5];%
% cs=[0.9,1,1,10,0.5,2,3,0.5,4,2,10,0.1,5,5];%
%cs=[0.9,1,1,10,0.5,2,3,0.5,4,2,10,0.1,4,4];%
% legend('ratio=0.6','ratio=0.5','ratio=0.4','ratio=0.3');ylim([0,1])

%x0=[0.5,0.5];[t,y]=ode45(@buduichenxinxi,[0:0.05:5],x0,[],cs);plot(t,y(:,2),'b--','LineWidth',2);hold on;ylabel('probablity', 'FontName','Times New Roman');xlabel('t')
%x0=[0.5,0.5];[t,y]=ode45(@buduichenxinxi,[0:0.05:5],x0,[],cs);plot(t,y(:,2),'k-*','LineWidth',2);hold on;ylabel('probablity', 'FontName','Times New Roman');xlabel('t')
%x0=[0.5,0.5];[t,y]=ode45(@buduichenxinxi,[0:0.05:5],x0,[],cs);plot(t,y(:,2),'md','LineWidth',2);hold on;ylabel('probablity', 'FontName','Times New Roman');xlabel('t')
%x0=[0.5,0.5];[t,y]=ode45(@buduichenxinxi,[0:0.05:5],x0,[],cs);plot(t,y(:,2),'cp','LineWidth',2);hold on;ylabel('probablity', 'FontName','Times New Roman');xlabel('t')
