# Supplementary material for: Evolutionary game analysis of emergency medical supply production capacity reserves in nonprofit organizations: A theoretical perspective
Source: PLoS One. 2026 Apr 10;21(4):e0346435. doi: 10.1371/journal.pone.0346435 (PMC13068275; doi:10.1371/journal.pone.0346435)
Supplement: S1 File — (SourceCode.zip) Contains two files: Sourcecode1 and Sourcecode2. (ZIP) [file pone.0346435.s001.zip › Sourcecode1.txt]

function dy = buduichenxinxi2(t,y,cs)
dy=zeros(2,1);

k1=cs(1);k2=cs(2);h=cs(3);B1=cs(4);k=cs(5);N1=cs(6);N2=cs(7);V=cs(8);A1=cs(9);A2=cs(10);R=cs(11);pai0=cs(12);C1=cs(13);C2=cs(14);X1=cs(15);X2=cs(16);X3=cs(17);B2=cs(18);B3=cs(19);
dy(1)=y(1)*(1-y(1))*(y(2)*(-pai0+k1*R+(1-k)*h*B1+(1-X2)*B2-N1+X1*C2)-C1-V*A1);
dy(2)=y(2)*(1-y(2))*(y(1)*(pai0+k2*R+k*h*B1+X2*B2+X3*B3-X1*C2-N2)+X1*C2-C2-V*A2);
end
% x0=[0.5,0.5];[t,y]=ode45(@buduichenxinxi2,[0:0.05:5],x0,[],cs);plot(t,y(:,1),'r--','LineWidth',2);hold on;ylabel('probablity', 'FontName','Times New Roman');xlabel('t')
% x0=[0.5,0.5];[t,y]=ode45(@buduichenxinxi2,[0:0.05:5],x0,[],cs);plot(t,y(:,2),'b--','LineWidth',2);hold on;ylabel('probablity', 'FontName','Times New Roman');xlabel('t')

%x0=[0.5,0.5];[t,y]=ode45(@buduichenxinxi2,[0:0.05:5],x0,[],cs);plot(t,y(:,1),'r--','LineWidth',2);hold on;ylabel('Probablity', 'FontName','Times New Roman');xlabel('t')
%x0=[0.5,0.5];[t,y]=ode45(@buduichenxinxi2,[0:0.05:5],x0,[],cs);plot(t,y(:,1),'b-*','LineWidth',2);hold on;ylabel('Probablity', 'FontName','Times New Roman');xlabel('t')
%x0=[0.5,0.5];[t,y]=ode45(@buduichenxinxi2,[0:0.05:5],x0,[],cs);plot(t,y(:,1),'gd','LineWidth',2);hold on;ylabel('Probablity', 'FontName','Times New Roman');xlabel('t')
%x0=[0.5,0.5];[t,y]=ode45(@buduichenxinxi2,[0:0.05:5],x0,[],cs);plot(t,y(:,1),'c+','LineWidth',2);hold on;ylabel('Probablity', 'FontName','Times New Roman');xlabel('t')

%x0=[0.5,0.5];[t,y]=ode45(@buduichenxinxi2,[0:0.05:5],x0,[],cs);plot(t,y(:,2),'b--','LineWidth',2);hold on;ylabel('Probablity', 'FontName','Times New Roman');xlabel('t')
%x0=[0.5,0.5];[t,y]=ode45(@buduichenxinxi2,[0:0.05:5],x0,[],cs);plot(t,y(:,2),'k-*','LineWidth',2);hold on;ylabel('Probablity', 'FontName','Times New Roman');xlabel('t')
%x0=[0.5,0.5];[t,y]=ode45(@buduichenxinxi2,[0:0.05:5],x0,[],cs);plot(t,y(:,2),'md','LineWidth',2);hold on;ylabel('Probablity', 'FontName','Times New Roman');xlabel('t')
%x0=[0.5,0.5];[t,y]=ode45(@buduichenxinxi2,[0:0.05:5],x0,[],cs);plot(t,y(:,2),'cp','LineWidth',2);hold on;ylabel('Probablity', 'FontName','Times New Roman');xlabel('t')


%%%To run this code, copy the text into a Matlab run file and execute it.
%%%%%%%%%%%%%%%%%%%%%%%%%%%%%%%%%%%%%%%%%%%%%
% cs=[0.9,1,1,10,0.5,2,3,0.5,4,2,10,0.1,7,8,0,0,0.5,3]; %
% cs=[0.9,1,1,10,0.5,2,3,0.5,4,2,10,0.1,7,8,0.2,0.3,0.5,3,4];X1=0.2
% cs=[0.9,1,1,10,0.5,2,3,0.5,4,2,10,0.1,7,8,0.3,0.3,0.5,3,4];X1=0.3
% cs=[0.9,1,1,10,0.5,2,3,0.5,4,2,10,0.1,7,8,0.4,0.3,0.5,3,4];X1=0.4
% cs=[0.9,1,1,10,0.5,2,3,0.5,4,2,10,0.1,7,8,0.6,0.3,0.5,3,4];X1=0.5
%  legend(['\chi_{1}=0.2'],['\chi_{1}=0.3'],['\chi_{1}=0.4'],['\chi_{1}=0.5']);ylim([0,1.01])
%%%%%%%%%%%%%%%%%%%%%%%%%%%%%%%%%%%%%%%%
% cs=[0.9,1,1,10,0.5,2,3,0.5,4,2,10,0.1,7,8,0,0,0.5,3,4]; %±ÈÀýÎª0.6
% cs=[0.9,1,1,10,0.5,2,3,0.5,4,2,10,0.1,7,8,0,0.3,0.5,5,4]; %B2=5;
% cs=[0.9,1,1,10,0.5,2,3,0.5,4,2,10,0.1,7,8,0,0.3,0.5,8,4]; %B2=8;
% cs=[0.9,1,1,10,0.5,2,3,0.5,4,2,10,0.1,7,8,0,0.3,0.5,10,4]; %B2=10;
% cs=[0.9,1,1,10,0.5,2,3,0.5,4,2,10,0.1,7,8,0,0.3,0.5,12,4]; %B2=12;
%  legend(['B_{2}=5'],['B_{2}=8'],['B_{2}=10'],['B_{2}=12']);ylim([0,1])

%%%%%%%%%%%%%%%%%%%%%%%%%%%%%%%%%%%%%%%%
% cs=[0.9,1,1,10,0.5,2,3,0.5,4,2,10,0.1,7,8,0,0.3,0.5,3]; %
% cs=[0.9,1,1,10,0.5,2,3,0.5,4,2,10,0.1,7,8,0.2,0.3,0.5,5,4]; %X2=0.2;B2=5;
% cs=[0.9,1,1,10,0.5,2,3,0.5,4,2,10,0.1,7,8,0.3,0.3,0.5,5,4]; %X2=0.3;B2=5;
% cs=[0.9,1,1,10,0.5,2,3,0.5,4,2,10,0.1,7,8,0.4,0.3,0.5,5,4]; %X2=0.4;B2=5;
% cs=[0.9,1,1,10,0.5,2,3,0.5,4,2,10,0.1,7,8,0.5,0.3,0.5,5,4]; %X2=0.5;B2=5;
%  legend(['B_{2}=5,\chi_{1}=0.2'],['B_{2}=5,\chi_{1}=0.3'],['B_{2}=5,\chi_{1}=0.4'],['B_{2}=5,\chi_{1}=0.5']);ylim([0,1])

%%%%%%%%%%%%%%%%%%%%%%%%%%%%%%%%%%%%%%%%%%%
% cs=[0.9,1,1,10,0.5,2.5, 3,0.5,4,2,10,0.1,7,8,0.3,0.3,0.5,5,4]; %N1=2.5
% cs=[0.9,1,1,10,0.5,2, 3,0.5,4,2,10,0.1,7,8,0.3,0.3,0.5,5,4]; %N1=2
% cs=[0.9,1,1,10,0.5, 1.5, 3,0.5,4,2,10,0.1,7,8,0.3,0.3,0.5,5,4]; %N1=1
% cs=[0.9,1,1,10,0.5,0.5, 3,0.5,4,2,10,0.1,7,8,0.3,0.3,0.5,5,4]; % N1=0.5
% legend(['N_{1}=2.5'],['N_{1}=2'],['N_{1}=1.5'],['N_{1}=0.5']);ylim([0,1])
%%%%%%%%%%%%%%%%%%%%%%%%%%%%%%%
% cs=[0.9,1,1,10,0.5,2,3,0.5,3,2,10,0.1,7,8,0.3,0.3,0.5,5,4]; %A1=3
% cs=[0.9,1,1,10,0.5,2,3,0.5,4,2,10,0.1,7,8,0.3,0.3,0.5,5,4]; %A1=4
% cs=[0.9,1,1,10,0.5,2,3,0.5,5,2,10,0.1,7,8,0.3,0.3,0.5,5,4]; %A1=5
% cs=[0.9,1,1,10,0.5,2,3,0.5,6,2,10,0.1,7,8,0.3,0.3,0.5,5,4]; %A1=6
% legend(['A_{1}=3'],['A_{1}=4'],['A_{1}=5'],['A_{1}=6']);ylim([0,1])

%%%%%%%%%%%%%%%%%%%%%%%%%%%%%%%%
% cs=[0.9,1,1,10,0.5,2,3,0.5,4,2,10,0.1,7,8,0.3,0.3,0.5,5,4]; %B3=4;
% cs=[0.9,1,1,10,0.5,2,3,0.5,4,2,10,0.1,7,8,0.3,0.3,0.5,5,5]; %B3=5;
% cs=[0.9,1,1,10,0.5,2,3,0.5,4,2,10,0.1,7,8,0.3,0.3,0.5,5,6]; %B3=6;
% cs=[0.9,1,1,10,0.5,2,3,0.5,4,2,10,0.1,7,8,0.3,0.3,0.5,5,7]; %B3=7
%   legend(['B_{3}=4'],['B_{3}=5'],['B_{3}=6'],['B_{3}=7']);ylim([0,1.01])


% plot(t,y)
